# Supplementary material for: Maternal undernutrition reprograms reproductive and metabolic phenotypes in female offspring of the rabbit model
Source: PLoS One. 2026 Mar 26;21(3):e0345066. doi: 10.1371/journal.pone.0345066 (PMC13020979; doi:10.1371/journal.pone.0345066)
Supplement: S1 Data — (XLSX) [file pone.0345066.s001.xlsx]

## Sheet: Ovulation rate recovery rate
	Animal	time	CL (n)	COCs/embryos recovered
Control	C21	1	11	5
Control	C23	1	17	19
Control	C24	1	16	15
Control	C26	1	10	10
Control	C30	1	12	11
Control	C33	1	12	14
FR	R34	1	14	5
FR	R24	1	13	12
FR	R26	1	5	4
FR	R25	1	9	11
FR	R29	1	10	10
FR	R28	1	11	11
FR	R32	1	12	11
FR	R21	1	18	16
Control	C22	2	9	9
Control	C25	2	12	7
Control	C27	2	12	9
Control	C28	2	11	12
Control	C29	2	9	3
Control	C31	2	9	9
Control	C32	2	8	9
FR	R23	2	13	10
FR	R22	2	7	8
FR	R36	2	8	10
FR	R31	2	13	8
FR	R27	2	10	8
FR	R33	2	13	9
FR	R35	2	10	8
FR	R30	2	18	17

## Sheet: P4-E2-AMH
GRUPO	Animal	time	P4	E2	Ratio	AMH
CONTROL	C21	1	0.7245	10.49	0.0690658	0.46657
CONTROL	C23	1	0.0575	12.74	0.00451334	0.0628634
CONTROL	C24	1	0.3105	10.49	0.0295996	0.262959
CONTROL	C26	1	0.1265	13.17	0.00960516	0.307634
CONTROL	C30	1	0.414	10.13	0.0408687	1.01227
CONTROL	C33	1	0.4025	10.81	0.037234	0.892171
FR	R21	1	0.506	3.41	0.148387	3.76519
FR	R24	1	0.3105	11.14	0.0278725	0.0344681
FR	R25	1	0.4715	5.48	0.0860401	0
FR	R26	1	2.369	12.3	0.192602	0
FR	R28	1	0.46	9.97	0.0461384	0.0711427
FR	R29	1	0.437	11.81	0.0370025	0.900139
FR	R32	1	0.253	5.9	0.0428814	0.164325
FR	R34	1	0.874	9.27	0.0942826	1.15929
CONTROL	C22	2	3.1165	7.01	0.444579	0
CONTROL	C25	2	4.945	22.37	0.221055	0
CONTROL	C27	2	2.9095	12.3	0.236545	0.526773
CONTROL	C28	2	6.486	12.52	0.518051	0.240275
CONTROL	C29	2	2.2655	11.19	0.202458	0.7002
CONTROL	C31	2	2.323	21.31	0.10901	2.0799
CONTROL	C32	2	3.703	9.78	0.37863	0.207703
FR	R22	2	2.5645	7.63	0.336107	0.191497
FR	R23	2	4.071	15.19	0.268005	0.0179212
FR	R27	2	2.5415	11.55	0.220043	0.0587169
FR	R30	2	9.0045	15.55	0.579068	0.740274
FR	R31	2	2.9785	9.49	0.313857	0.362685
FR	R33	2	3.9675	13.89	0.285637	0.443698
FR	R35	2	3.1395	12.8	0.245273	0.386601
FR	R36	2	3.3005	10.13	0.325814	0.813004
FR	R37	2	5.083	8.04	0.632214	1.94088
CONTROL	C21	1	0.7245	10.49	0.0690658	0.46657
CONTROL	C23	1	0.0575	12.74	0.00451334	0.0628634
CONTROL	C24	1	0.3105	10.49	0.0295996	0.262959
CONTROL	C26	1	0.1265	13.17	0.00960516	0.307634
CONTROL	C30	1	0.414	10.13	0.0408687	1.01227
CONTROL	C33	1	0.4025	10.81	0.037234	0.892171
CONTROL	C22	2	3.1165	7.01	0.444579	0
CONTROL	C25	2	4.945	22.37	0.221055	0
CONTROL	C27	2	2.9095	12.3	0.236545	0.526773
CONTROL	C28	2	6.486	12.52	0.518051	0.240275
CONTROL	C29	2	2.2655	11.19	0.202458	0.7002
CONTROL	C31	2	2.323	21.31	0.10901	2.0799
CONTROL	C32	2	3.703	9.78	0.37863	0.207703

## Sheet: PCR
	Experimental group	Duplicate	TFAM	PRDX3	SOD2	TP53	CASP3	SLC7A4	CPT1	G6PD	GAPDH	FABP4
Ooc	FR	1	3.79	1.95	-0.06	3.58	0.94	4.63	3.42	4.31	-1.04	9.09
Ooc	FR	2	4.25	3.54	0.63	3.21	0.94	3.6	3.98	3.88	-1.06	.
Ooc	FR	1	4.2	0.24	0.4	4.17	1.23	3.73	2.9	4.04	0.26	9.15
Ooc	FR	2	4.98	1.87	0.47	4.4	3.29	3.99	3.56	4.36	-0.58	.
Ooc	FR	1	3.56	2.21	0.18	3.46	0.89	4.86	2.34	5.5	-1.18	9.63
Ooc	FR	2	4.27	3.69	0.85	3.63	1.53	3.28	3.68	4.62	-0.09	.
Ooc	FR	1	5.84	2.25	0.45	3.52	1.48	4.56	2.25	5.62	-0.28	9.8
Ooc	FR	2	4.88	4.09	0.71	3.9	1.67	3.48	3.64	5.08	0.75	.
Ooc	Control	1	6.22	3.68	1.58	4.28	1.49	2.19	3.46	6.15	0.62	.
Ooc	Control	2	6.51	3.46	0.75	4.03	1.6	4.41	4.58	5.52	1.41	.
Ooc	Control	1	4.62	2.84	1.29	3.98	1.41	5.69	2.69	5.31	-0.43	9.74
Ooc	Control	2	5.34	3.67	1.67	3.52	1.85	3.86	3.97	4.63	0.94	.
Ooc	Control	1	4.66	2.18	0.47	4.01	0.6	4.87	2.2	5.19	-0.34	.
Ooc	Control	2	5.14	3.03	0.79	2.75	1.25	3.89	4.06	4.64	-0.27	.
Ooc	Control	1	2.26	2.04	1.46	7.37	4.73	5.43	3.28	6.93	0.49	11.43
Ooc	Control	2	2.14	2.5	0.86	6.77	4.53	4.23	3.67	6.55	1.05	13.7
Ooc	Control	1	4.59	2.47	1.16	3.51	2.38	5.52	4.81	4.7	-1.45	10.45
Ooc	Control	2	4.74	3.36	1.05	3.34	1.63	3.92	4.19	5.15	-0.18	.
	Experimental group	Duplicate	TFAM	PRDX3	SOD2	TP3	CASP3	SLC27A4	CPT1	G6PD	GAPDH	CYT	GJA1
CCs	FR	1	4.68	0.4	2.19	5.08	4.85	5.94	4.91	3.2	-2.9	12.55	-1.09
CCs	FR	2	3.97	1.48	2.77	4.71	3.98	.	.	3.54	-1.8	11.24	-0.86
CCs	FR	1	4.48	-0.05	1.82	5.4	3.39	4.27	3.43	3.15	-3.2	11.88	-2.75
CCs	FR	2	3.52	0.27	0.97	5.31	3.69	.	.	3.35	-2.6	11.12	-1.72
CCs	FR	1	4.37	0.55	1.77	5.2	3.46	5.17	3.68	3.15	-2.45	12.58	-2.57
CCs	FR	2	4.18	1.38	2.01	5.39	3.3	.	.	3	-2.47	11.42	-1.78
CCs	FR	1	0.93	-0.11	2.59	4.5	4.03	4.28	1.49	1.09	-3.67	.	-0.96
CCs	FR	2	0.24	0.81	1.74	3.71	3.84	.	.	1.28	-2.69	.	-0.98
CCs	Control	1	2.23	0.6	1.21	5.57	1.81	3.41	0.87	0.36	-5.12	9.23	-2.55
CCs	Control	2	2.01	0.6	1.18	4.87	0.87	.	.	0.92	-4.31	.	-1.73
CCs	Control	1	3.83	1.04	1.95	6.16	2.54	5.1	3.85	3.88	-2.35	.	-2.48
CCs	Control	2	3.76	1.22	1.58	6.78	1.39	.	.	2.83	-2.16	12.98	-2.75
CCs	Control	1	4.12	4.07	3.22	7.04	3.75	6.56	5.55	3.72	-0.63	.	0.33
CCs	Control	2	3.86	5.3	2.96	6.82	3.65	.	.	3.66	-0.13	12.45	0.23
	GRUPO EXPERIMENTAL	duplicado	TFAM	PRDX3	SOD2	TP53	CASP3	SLC27A4	CPT1	G6PDH	GAPDH	FABP4
Emb	R1	1	2.01	2.43	0.9	6.58	5.26	4.91	3.13	6.25	-0.42	13.66
Emb	R1	2	2.33	3.26	1.13	6.48	4.82	3.45	3.69	6.15	0.29	.
Emb	R2	1	2.23	2.65	1.72	7.25	4.81	5.88	3.94	6.67	0.89	10.9
Emb	R2	2	2.37	4.51	2.36	6.85	4.53	5.14	4.33	6.69	1.4	11.04
Emb	R3	1	2.18	2.59	2.11	7.19	5.52	5.8	2.83	6.8	0.49	14.63
Emb	R3	2	2.64	4.42	1.9	7.05	4.52	4.14	4.18	6.73	1.18	11.65
Emb	R4	1	1.82	1.75	1.82	6.65	5	5.95	3.24	6.69	-0.22	11.51
Emb	R4	2	2.91	2.87	1.2	6.19	4.77	3.53	3.25	6.77	0.66	11.88
Emb	C1	1	1.55	2.05	1.97	7.3	4.73	6.03	3.5	6.79	0.39	13.66
Emb	C1	2	2.54	3.05	1.52	.	4.73	4.33	3.97	7.83	1.51	10.86
Emb	C2	1	1.89	1.93	1.64	7.23	4.66	5.08	1.48	6.63	0.78	10.65
Emb	C2	2	2.22	3.23	2.02	7.05	4.51	3.12	2.48	6.13	1.1	10.08

## Sheet: Apoptosis
Experimental group	Area V	Intensity V	INTvsAREA	Area R	Intensity R	INTvsAREA
COCS240518_C-_023	57736	1829	0.0316787	57736	12719	0.220296
COCS240518_C+_002	26185	7778	0.29704	26185	23538	0.898912
COCS240518_C+_004	51212	8329	0.162638	51212	28196	0.550574
COCS240518_Ctrl_008	40449	1505	0.0372073	40449	10020	0.247719
COCS240518_Ctrl_011	40570	1086	0.0267685	40570	9699	0.239068
COCS240518_Ctrl_014	47836	1284	0.0268417	47836	9099	0.190212
COCS240518_Ctrl_017	40750	3860	0.0947239	40750	9977	0.244834
COCS240518_Ctrl_020	48161	1000	0.0207637	48161	7225	0.150018
COCS240518_R021_026	49884	1940	0.0388902	49884	11497	0.230475
COCS240518_R021_029	60354	3996	0.0662094	60354	14755	0.244474
COCS240518_R021_032	59288	3867	0.065224	59288	13124	0.22136
COCS240518_R021_035	48935	4241	0.086666	48935	15586	0.318504
COCS240518_R021_038	62770	3852	0.0613669	62770	14969	0.238474
COCS280518_C_015	66796	2526	0.0378166	66796	10063	0.150653
COCS280518_C_018	76362	3702	0.0484796	76362	11350	0.148634
COCS280518_C_021	84713	4087	0.0482453	84713	10950	0.12926
COCS280518_C_024	48508	2572	0.0530222	48508	5462	0.1126
COCS280518_C_027	77343	2457	0.0317676	77343	8502	0.109926
COCS280518_C_030	84487	4140	0.0490016	84487	7863	0.0930676
COCS280518_C-_003	32080	8572	0.267207	32080	21952	0.684289
COCS280518_C-_007	42854	7394	0.172539	42854	17796	0.41527
COCS280518_C+_010	51889	4829	0.093064	51889	15826	0.304997
COCS280518_R021_034	47277	5367	0.113522	47277	11069	0.234131
COCS280518_R021_037	27478	10874	0.395735	27478	22964	0.835723
COCS280518_R021_039	58976	4038	0.0684685	58976	7800	0.132257
COCS280518_R021_043	22588	3608	0.159731	22588	18070	0.799982
COCS280518_R021_046	29619	1421	0.047976	29619	15188	0.512779
COCS280518_R021_049	34738	4013	0.115522	34738	16380	0.47153
COCS280518_R021_053	40452	3120	0.0771284	40452	6308	0.155938
COCS280518_R021_056	90149	4197	0.0465563	90149	8188	0.0908274
COCS280518_R021_060	77703	3404	0.0438078	77703	5305	0.0682728
EMB060618_C_008	12220	10531	0.861784	12220	28709	2.34935
EMB060618_C_011	5403	10882	2.01407	5403	25076	4.64113
EMB060618_C_013	21670	9257	0.42718	21670	25198	1.16281
EMB060618_C_016	20291	8832	0.435267	20291	34831	1.71657
EMB060618_C_018	35875	8562	0.238662	35875	35701	0.99515
EMB240518_C_002	36780	1290	0.0350734	36780	11777	0.320201
EMB240518_C_003	41325	6229	0.150732	41325	13589	0.328832
EMB240518_C_006	48540	6293	0.129646	48540	16271	0.335208
EMB240518_C_019	40715	3367	0.0826968	40715	13002	0.319342
EMB280518_C_014	52248	9144	0.175011	52248	14094	0.269752
EMB280518_C_017	20213	14452	0.714985	20213	14962	0.740217
EMB280518_C_020	50575	8635	0.170737	50575	16339	0.323065
EMB280518_C_023	18894	18486	0.978406	18894	31351	1.65931
EMB280518_C_027	46577	11644	0.249995	46577	17789	0.381927
EMB280518_C_031	51775	4943	0.0954708	51775	15975	0.308547

## Sheet: In vivo embryos
Experimental group	Animal	recovered embryos	Expanded blastocysts	Early blastocysts	Morulae	Degenerated
Control	C1	9	1	6	1	1
Control	C2	7	2	2	3	0
Control	C3	9	3	5	1	0
Control	C4	12	2	9	1	0
Control	C5	3	1	0	2	1
Control	C6	9	3	5	0	1
Control	C7	9	6	3	0	0
FR	R23	10	9	0	1	0
FR	R22	8	6	0	2	0
FR	R36	10	8	2	0	0
FR	R31	8	2	3	3	2
FR	R27	8	5	5	0	0
FR	R33	9	4	5	3	0
FR	R35	8	7	1	0	0
FR	R30	17	12	5	0	0

## Sheet: In vitro embryos
			day 1	day 1	day 1	day 1	DAY 2	DAY 2	DAY 2	DAY 2
Experimental group	Replicate	Total embryos	Morulae	Early blastocysts	Expanded blastocysts	Degenerated	Morulae	Early blastocysts	Expanded blastocysts	Degenerated
C	1	10	0	0	10	0	0	0	10	0
C	2	4	0	4	0	0	0	0	4	0
C	3	3	3	0	0	0	1	1	1	0
FR	1	4	0	0	4	0	0	0	4	0
FR	2	8	0	0	8	0	0	0	8	0
FR	3	4	0	4	0	0	0	0	4	0
FR	4	6	4	0	0	2	0	1	3	2
