# Supplementary material for: Maternal undernutrition reprograms reproductive and metabolic phenotypes in female offspring of the rabbit model
Source: PLoS One. 2026 Mar 26;21(3):e0345066. doi: 10.1371/journal.pone.0345066 (PMC13020979; doi:10.1371/journal.pone.0345066)
Supplement: S2 Data — (XLSX) [file pone.0345066.s002.xlsx]

## Sheet: Dams
	Animal	Experimental group	time	BW
	428	C	AI	4654
	428	C	Parturition	5704
	507	C	AI	3718
	507	C	Parturition	4125
	527	C	AI	3859
	527	C	Parturition	4392
	37	C	AI	3668
	37	C	Parturition	4304
	54	C	AI	3521
	54	C	Parturition	3889
	59	C	AI	4217
	59	C	Parturition	4778
	72	C	AI	3511
	72	C	Parturition	3929
	80	C	AI	4813
	80	C	Parturition	5575
	87	C	AI	4122
	87	C	Parturition	4796
	91	C	AI	3991
	91	C	Parturition	4312
	99	C	AI	3908
	99	C	Parturition	4687
	402	FR	AI	3406
	402	FR	Parturition	4087
	415	FR	AI	4298
	415	FR	Parturition	4999
	423	FR	AI	3653
	423	FR	Parturition	4430
	532	FR	AI	4212
	532	FR	Parturition	4543
	609	FR	AI	3071
	609	FR	Parturition	4131
	618	FR	AI	3613
	618	FR	Parturition	4170
	622	FR	AI	3647
	622	FR	Parturition	4329
	35	FR	AI	3865
	35	FR	Parturition	4239
	53	FR	AI	4441
	53	FR	Parturition	4438
	58	FR	AI	4010
	58	FR	Parturition	4383
	69	FR	AI	4133
	69	FR	Parturition	.
	85	FR	AI	4867
	85	FR	Parturition	3774
	90	FR	AI	4325
	90	FR	Parturition	4851
	94	FR	AI	4158
	94	FR	Parturition	4584
	98	FR	AI	.
	98	FR	Parturition	4324

## Sheet:  Litters F1 birth-weaning
Animal	Experimental group	Fert	liveborn	stillborn	total	Adoption	BWLitterbirth	weanng	BWLitterweaning
301	C	100	.	.	.	.	.	.	.
304	FR	0	.	.	.	.	.	.	.
305	C	100	14	0	14	11	813	11	7941
308	FR	100	.	.	.	.	.	.	.
309	C	100	9	1	10	11	570	11	8400
313	C	.	.	.	.	.	.	.	.
317	FR	100	6	0	6	9	427	9	7157
318	C	100	6	0	6	10	394	.	.
322	FR	100	10	2	12	9	531	9	7629
323	C	0	.	.	.	.	.	.	.
328	FR	100	12	1	13	10	530	10	5789
329	C	0	.	.	.	.	.	.	.
332	FR	0	.	.	.	.	.	.	.
333	C	100	.	.	.	.	.	.	.
402	FR	100	13	0	13	10	735	10	7151
403	C	.	.	.	.	.	.	.	.
407	FR	0	.	.	.	.	.	.	.
408	C	100	9	0	9	11	586	11	7233
411	FR	0	.	.	.	.	.	.	.
412	C	100	16	0	16	11	792	11	7301
415	FR	100	14	0	14	10	739	10	6820
416	C	100	12	0	12	12	623	12	7659
419	FR	100	0	1	1	0	.	.	.
420	C	100	20	0	20	12	841	11	6979
423	FR	100	13	0	13	12	757	10	7578
424	C	100	17	0	17	12	648	11	6231
428	C	100	2	1	3	0	.	.	.
432	FR	100	.	.	.	.	.	.	.
433	C	100	.	.	.	.	.	.	.
502	FR	100	.	.	.	.	.	.	.
503	C	0	.	.	.	.	.	.	.
506	FR	0	.	.	.	.	.	.	.
507	C	100	3	0	3	9	285	9	6805
511	FR	100	.	.	.	.	.	.	.
514	C	0	.	.	.	.	.	.	.
518	FR	0	.	.	.	.	.	.	.
522	FR	100	11	0	11	11	807	11	8020
523	C	100	.	.	.	.	.	.	.
526	FR	100	10	0	10	11	686	.	.
527	C	100	11	0	11	12	596	12	7169
532	FR	100	12	0	12	12	679	11	6727
534	C	0	.	.	.	.	.	.	.
603	FR	100	17	0	17	11	850	9	6146
609	FR	100	10	0	10	11	927	11	7136
614	FR	100	.	.	.	.	.	.	.
615	C	0	.	.	.	.	.	.	.
618	FR	100	7	0	7	11	489	11	6778
619	C	100	9	5	14	11	477	11	7322
622	FR	100	12	0	12	11	695	9	5217
623	C	100	.	.	.	.	.	.	.
626	FR	100	.	.	.	.	.	.	.
631	FR	100	13	0	13	11	729	11	7903
632	FR	100	4	2	6	8	470	8	5865
702	C	100	12	0	12	11	.	11	8015
703	C	0	.	.	.	.	.	.	.
704	C	100	.	.	.	.	.	.	.
705	C	0	.	.	.	.	.	.	.
706	C	100	11	0	11	12	616	12	7551
707	FR	100	.	.	.	.	.	.	.
708	C	100	.	.	.	.	.	.	.
301	C	.	.	.	.	.	.	.	.
304	FR	100	12	0	12	11	572	11	5785
305	C	0	.	.	.	.	.	.	.
308	FR	0	.	.	.	.	.	.	.
309	C	0	.	.	.	.	.	.	.
313	C	0	.	.	.	.	.	.	.
317	FR	100	9	0	9	10	541	10	6035
318	C	0	.	.	.	.	.	.	.
322	FR	0	.	.	.	.	.	.	.
323	C	0	.	.	.	.	.	.	.
328	FR	100	8	0	8	10	438	9	5086
329	C	100	3	6	9	.	158	.	.
332	FR	100	15	0	15	11	735	10	5220
333	C	0	.	.	.	.	.	.	.
402	FR	100	14	0	14	11	757	11	5585
403	C	0	.	.	.	.	.	.	.
407	FR	0	.	.	.	.	.	.	.
408	C	100	10	1	11	10	429	7	3667
411	FR	100	4	0	4	7	353	7	5002
412	C	0	.	.	.	.	.	.	.
415	FR	100	14	0	14	11	747	11	6035
416	C	100	15	0	15	11	796	10	6196
419	FR	100	10	0	10	10	471	10	4973
420	C	0	.	.	.	.	.	.	.
423	FR	100	12	0	12	10	440	10	5567
424	C	100	13	0	13	11	804	11	6130
428	C	100	5	3	8	8	317	8	4933
432	FR	0	.	.	.	.	.	.	.
433	C	0	.	.	.	.	.	.	.
502	FR	0	.	.	.	.	.	.	.
503	C	0	.	.	.	.	.	.	.
506	FR	0	.	.	.	.	.	.	.
507	C	100	9	0	9	10	647	10	5995
511	FR	0	.	.	.	.	.	.	.
514	C	100	13	0	13	10	602	9	5435
518	FR	0	.	.	.	.	.	.	.
522	FR	100	10	0	10	10	791	10	6698
523	C	0	.	.	.	.	.	.	.
526	FR	0	.	.	.	.	.	.	.
527	C	100	10	1	11	10	590	10	6176
532	FR	100	13	0	13	11	742	11	5903
534	C	100	14	0	14	10	616	9	4711
603	FR	100	18	1	19	8	909	7	4498
609	FR	100	14	0	14	11	789	11	6323
614	FR	0	.	.	.	.	.	.	.
615	C	100	11	1	12	11	553	10	5825
618	FR	100	14	0	14	8	752	7	4876
619	C	100	8	0	8	10	563	10	6227
622	FR	100	1	3	4	5	75	3	2276
623	C	0	.	.	.	.	.	.	.
626	FR	0	.	.	.	.	.	.	.
631	FR	0	.	.	.	.	.	.	.
632	FR	100	4	0	4	7	298	7	5012
702	C	100	10	2	12	10	729	10	5882
703	C	0	.	.	.	.	.	.	.
704	C	0	.	.	.	.	.	.	.
705	C	100	13	0	13	11	656	.	.
706	C	100	14	0	14	11	721	11	5877
707	FR	0	.	.	.	.	.	.	.
708	C	0	.	.	.	.	.	.	.
317	FR	100	.	.	.	.	.	.	.
328	FR	0	.	.	.	.	.	.	.
402	FR	100	16	1	17	12	808	.	5008
408	C	0	.	.	.	.	.	.	.
415	FR	100	17	0	17	12	766	.	4611
416	C	100	.	.	.	.	.	.	.
423	FR	100	8	0	8	12	505	.	5821
424	C	100	.	.	.	.	.	.	.
428	C	100	6	5	11	8	373	.	4902
507	C	100	12	1	13	9	712	.	5189
522	FR	100	.	.	.	.	.	.	.
527	C	100	9	1	10	9	691	.	4828
532	FR	100	13	1	14	11	680	.	4802
603	FR	0	.	.	.	.	.	.	.
609	FR	100	12	0	12	11	674	.	5282
615	C	0	.	.	.	.	.	.	.
618	FR	100	3	0	3	7	235	.	3822
619	C	0	.	.	.	.	.	.	.
622	FR	100	13	1	14	11	815	.	5442
632	FR	100	.	.	.	.	.	.	.
702	C	0	.	.	.	.	.	.	.
706	C	100	.	.	.	.	.	.	.

## Sheet: BW juvenile
Animal	Experimental group	BW	week
C21	Control	2298	week 9
C22	Control	2640	week 9
C23	Control	2556	week 9
C24	Control	2271	week 9
C25	Control	2094	week 9
C26	Control	2250	week 9
C27	Control	2288	week 9
C28	Control	2286	week 9
C29	Control	2042	week 9
C30	Control	2352	week 9
C31	Control	2513	week 9
C32	Control	2247	week 9
C33	Control	1876	week 9
R21	FR	2201	week 9
R22	FR	1988	week 9
R23	FR	1932	week 9
R24	FR	2183	week 9
R25	FR	2438	week 9
R26	FR	2339	week 9
R27	FR	2331	week 9
R28	FR	2058	week 9
R29	FR	2244	week 9
R30	FR	2188	week 9
R31	FR	2063	week 9
R32	FR	1884	week 9
R33	FR	2128	week 9
R34	FR	2560	week 9
R35	FR	2009	week 9
R36	FR	2390	week 9
R37	FR	2177	week 9
C21	Control	2773	week 10
C22	Control	3032	week 10
C23	Control	2885	week 10
C24	Control	2672	week 10
C25	Control	2530	week 10
C26	Control	2572	week 10
C27	Control	2640	week 10
C28	Control	2608	week 10
C29	Control	2393	week 10
C30	Control	2650	week 10
C31	Control	2848	week 10
C32	Control	2579	week 10
C33	Control	2243	week 10
R21	FR	2587	week 10
R22	FR	2333	week 10
R23	FR	2308	week 10
R24	FR	2500	week 10
R25	FR	2766	week 10
R26	FR	2716	week 10
R27	FR	2740	week 10
R28	FR	2396	week 10
R29	FR	2553	week 10
R30	FR	2665	week 10
R31	FR	2490	week 10
R32	FR	2312	week 10
R33	FR	2510	week 10
R34	FR	2972	week 10
R35	FR	2566	week 10
R36	FR	2388	week 10
R37	FR	2835	week 10
C21	Control	3112	week 11
C22	Control	3304	week 11
C23	Control	3126	week 11
C24	Control	2866	week 11
C25	Control	2812	week 11
C26	Control	2783	week 11
C27	Control	2876	week 11
C28	Control	2823	week 11
C29	Control	2489	week 11
C30	Control	2931	week 11
C31	Control	3106	week 11
C32	Control	2823	week 11
C33	Control	2489	week 11
R21	FR	2869	week 11
R22	FR	2639	week 11
R23	FR	2641	week 11
R24	FR	2750	week 11
R25	FR	2985	week 11
R26	FR	2911	week 11
R27	FR	2963	week 11
R28	FR	2628	week 11
R29	FR	2808	week 11
R30	FR	3023	week 11
R31	FR	2786	week 11
R32	FR	2576	week 11
R33	FR	2684	week 11
R34	FR	3311	week 11
R35	FR	2811	week 11
R36	FR	2617	week 11
R37	FR	3234	week 11
C21	Control	3281	week 12
C22	Control	3582	week 12
C23	Control	3516	week 12
C24	Control	3162	week 12
C25	Control	3042	week 12
C26	Control	2900	week 12
C27	Control	3088	week 12
C28	Control	3211	week 12
C29	Control	2798	week 12
C30	Control	3273	week 12
C31	Control	3467	week 12
C32	Control	3184	week 12
C33	Control	2760	week 12
R21	FR	3239	week 12
R22	FR	2950	week 12
R23	FR	2815	week 12
R24	FR	2935	week 12
R25	FR	3354	week 12
R26	FR	3232	week 12
R27	FR	3329	week 12
R28	FR	3031	week 12
R29	FR	3111	week 12
R30	FR	3481	week 12
R31	FR	3150	week 12
R32	FR	3012	week 12
R33	FR	3014	week 12
R34	FR	3784	week 12
R35	FR	3088	week 12
R36	FR	2893	week 12
R37	FR	3581	week 12
C21	Control	3550	week 13
C22	Control	3975	week 13
C23	Control	3910	week 13
C24	Control	3416	week 13
C25	Control	3264	week 13
C26	Control	3301	week 13
C27	Control	3227	week 13
C28	Control	3491	week 13
C29	Control	3103	week 13
C30	Control	3561	week 13
C31	Control	3575	week 13
C32	Control	3501	week 13
C33	Control	2988	week 13
R21	FR	3565	week 13
R22	FR	3223	week 13
R23	FR	3121	week 13
R24	FR	3184	week 13
R25	FR	3649	week 13
R26	FR	3517	week 13
R27	FR	3611	week 13
R28	FR	3233	week 13
R29	FR	3391	week 13
R30	FR	3664	week 13
R31	FR	3510	week 13
R32	FR	3303	week 13
R33	FR	3333	week 13
R34	FR	4138	week 13
R35	FR	3270	week 13
R36	FR	3055	week 13
R37	FR	3851	week 13
C21	Control	3835	week 14
C22	Control	4286	week 14
C23	Control	4243	week 14
C24	Control	3800	week 14
C25	Control	3632	week 14
C26	Control	3607	week 14
C27	Control	3444	week 14
C28	Control	3746	week 14
C29	Control	3310	week 14
C30	Control	3812	week 14
C31	Control	3849	week 14
C32	Control	3875	week 14
C33	Control	3313	week 14
R21	FR	3812	week 14
R22	FR	3506	week 14
R23	FR	3486	week 14
R24	FR	3446	week 14
R25	FR	4000	week 14
R26	FR	3758	week 14
R27	FR	3807	week 14
R28	FR	3512	week 14
R29	FR	3675	week 14
R30	FR	4008	week 14
R31	FR	3856	week 14
R32	FR	3660	week 14
R33	FR	3692	week 14
R34	FR	4508	week 14
R35	FR	3582	week 14
R36	FR	3286	week 14
R37	FR	4119	week 14
C21	Control	4069	week 15
C22	Control	4440	week 15
C23	Control	4478	week 15
C24	Control	3980	week 15
C25	Control	3942	week 15
C26	Control	3762	week 15
C27	Control	3717	week 15
C28	Control	4015	week 15
C29	Control	3544	week 15
C30	Control	4116	week 15
C31	Control	4134	week 15
C32	Control	4088	week 15
C33	Control	3537	week 15
R21	FR	4013	week 15
R22	FR	3734	week 15
R23	FR	3715	week 15
R24	FR	3748	week 15
R25	FR	4212	week 15
R26	FR	4104	week 15
R27	FR	3912	week 15
R28	FR	3720	week 15
R29	FR	3909	week 15
R30	FR	4243	week 15
R31	FR	4140	week 15
R32	FR	3955	week 15
R33	FR	3823	week 15
R34	FR	4484	week 15
R35	FR	3728	week 15
R36	FR	3477	week 15
R37	FR	4427	week 15

## Sheet: Feed intake juvenile
Animal	Experimental group	Daily feed intake	week
C21	Control	234.615	week 11
C22	Control	239.154	week 11
C23	Control	240.385	week 11
C24	Control	204.231	week 11
C25	Control	202.077	week 11
C26	Control	167.308	week 11
C27	Control	198	week 11
C28	Control	211.769	week 11
C29	Control	167.462	week 11
C30	Control	207.308	week 11
C31	Control	229.154	week 11
C32	Control	193.231	week 11
C33	Control	200.231	week 11
R21	FR	221.077	week 11
R22	FR	199.077	week 11
R23	FR	195.615	week 11
R24	FR	203	week 11
R25	FR	219.615	week 11
R26	FR	199.385	week 11
R27	FR	231.615	week 11
R28	FR	196.692	week 11
R29	FR	203.385	week 11
R30	FR	238.769	week 11
R31	FR	196.769	week 11
R32	FR	201.692	week 11
R33	FR	200.769	week 11
R34	FR	261.462	week 11
R35	FR	201.154	week 11
R36	FR	204.692	week 11
R37	FR	255.769	week 11
C21	Control	248.714	week 13
C22	Control	257.286	week 13
C23	Control	270.857	week 13
C24	Control	198.286	week 13
C25	Control	195.571	week 13
C26	Control	199.143	week 13
C27	Control	203.857	week 13
C28	Control	245.714	week 13
C29	Control	213.857	week 13
C30	Control	225.143	week 13
C31	Control	233.143	week 13
C32	Control	208.714	week 13
C33	Control	195	week 13
R21	FR	229	week 13
R22	FR	224.714	week 13
R23	FR	192.286	week 13
R24	FR	199.286	week 13
R25	FR	238.857	week 13
R26	FR	223.429	week 13
R27	FR	244.714	week 13
R28	FR	223.286	week 13
R29	FR	222.714	week 13
R30	FR	261	week 13
R31	FR	242.286	week 13
R32	FR	214.286	week 13
R33	FR	247.143	week 13
R34	FR	283	week 13
R35	FR	208.714	week 13
R36	FR	196.429	week 13
R37	FR	251.143	week 13
C21	Control	239.714	week 15
C22	Control	254	week 15
C23	Control	274	week 15
C24	Control	142.143	week 15
C25	Control	198.286	week 15
C26	Control	202.286	week 15
C27	Control	79.4286	week 15
C28	Control	328.857	week 15
C29	Control	184.429	week 15
C30	Control	220.571	week 15
C31	Control	143.571	week 15
C32	Control	209.857	week 15
C33	Control	213.857	week 15
R21	FR	219.571	week 15
R22	FR	209	week 15
R23	FR	205.143	week 15
R24	FR	308	week 15
R25	FR	228.429	week 15
R26	FR	229.143	week 15
R27	FR	320.143	week 15
R28	FR	120.714	week 15
R29	FR	215.429	week 15
R30	FR	259.286	week 15
R31	FR	150.429	week 15
R32	FR	219	week 15
R33	FR	236.857	week 15
R34	FR	251.714	week 15
R35	FR	203.571	week 15
R36	FR	188	week 15
R37	FR	240.143	week 15

## Sheet: Glucose juvenile
Animal	Experimental group	Glucose
C21	Control	120
C22	Control	128
C23	Control	133
C24	Control	145
C25	Control	135
C26	Control	70
C27	Control	112
C28	Control	125
C29	Control	147
C30	Control	124
C31	Control	146
C32	Control	172
C33	Control	160
R21	FR	130
R22	FR	151
R23	FR	140
R24	FR	129
R25	FR	112
R26	FR	129
R27	FR	126
R28	FR	135
R29	FR	134
R30	FR	141
R31	FR	126
R32	FR	136
R33	FR	129
R34	FR	154
R35	FR	129
R36	FR	134
R37	FR	125
C21	Control	186
C22	Control	198
C23	Control	149
C24	Control	160
C25	Control	179
C26	Control	145
C27	Control	112
C28	Control	127
C29	Control	118
C30	Control	147
C31	Control	.
C32	Control	154
C33	Control	189
R21	FR	143
R22	FR	140
R23	FR	144
R24	FR	124
R25	FR	145
R26	FR	140
R27	FR	150
R28	FR	129
R29	FR	146
R30	FR	160
R31	FR	124
R32	FR	161
R33	FR	125
R34	FR	149
R35	FR	110
R36	FR	128
R37	FR	136
C21	Control	139
C22	Control	129
C23	Control	141
C24	Control	132
C25	Control	142
C26	Control	126
C27	Control	129
C28	Control	118
C29	Control	120
C30	Control	168
C31	Control	107
C32	Control	144
C33	Control	163
R21	FR	160
R22	FR	151
R23	FR	150
R24	FR	121
R25	FR	132
R26	FR	115
R27	FR	136
R28	FR	136
R29	FR	125
R30	FR	114
R31	FR	137
R32	FR	137
R33	FR	124
R34	FR	161
R35	FR	110
R36	FR	147
R37	FR	113
C21	Control	127
C22	Control	111
C23	Control	134
C24	Control	141
C25	Control	139
C26	Control	130
C27	Control	122
C28	Control	120
C29	Control	109
C30	Control	132
C31	Control	114
C32	Control	133
C33	Control	160
R21	FR	133
R22	FR	161
R23	FR	161
R24	FR	140
R25	FR	134
R26	FR	122
R27	FR	131
R28	FR	124
R29	FR	131
R30	FR	134
R31	FR	117
R32	FR	147
R33	FR	137
R34	FR	113
R35	FR	117
R36	FR	132
R37	FR	122

## Sheet: BIA 16W
Animal	Group	Resistence	Reactance	BW	Parity order	BIA	Physiological status	Humf	Cenf	Pbf	EEf	Ebf	Humg	Ceng	Pbg	EEg	EBMj
C21	Control	96	24	4412	0	98.9545	NUL	57.6393	3.00245	17.9243	17.2757	1222.36	4085.86	132.869	798.571	741.397	52.6651
C22	Control	77	19	4722	0	79.3095	NUL	60.9477	2.98798	17.8583	14.4321	1082.95	4655.94	142.131	850.303	649.032	49.2656
C23	Control	91	19	4790	0	92.9624	NUL	57.471	2.91287	17.5583	17.6876	1231.04	4567.36	141.243	862.12	812.417	57.1937
C24	Control	87	21	4263	0	89.4986	NUL	60.7448	3.08121	18.0652	14.2662	1090.26	4040.24	131.33	774.955	586.172	45.0852
C25	Control	82	22	4280	0	84.8999	NUL	61.4843	3.09609	18.1542	13.5934	1058.68	4104.42	132.474	777.609	554.439	43.6025
C26	Control	75	18	3887	0	77.1298	NUL	66.3907	3.23753	18.3822	8.84514	849.84	3827.25	125.727	718.969	293.905	30.4018
C27	Control	82	22	4029	0	84.8999	NUL	62.8225	3.16872	18.3065	12.1908	1001.24	3842.97	127.447	739.506	461.339	38.5971
C28	Control	67	18	4263	0	69.3758	NUL	66.7522	3.16041	18.2756	8.83663	835.27	4339.4	134.543	774.955	331.477	32.9234
C29	Control	79	23	3822	0	82.28	NUL	64.3519	3.2405	18.4724	10.6552	935.648	3654.8	123.782	709.814	366.233	33.5941
C30	Control	78	24	4259	0	81.6088	NUL	62.1267	3.118	18.2267	12.9947	1031.06	4115.8	132.696	774.333	520.842	41.9015
C31	Control	72	21	4344	0	75	NUL	63.9531	3.11717	18.2107	11.416	953.962	4313.46	135.363	787.693	458.663	39.155
C32	Control	86	22	4342	0	88.7694	NUL	60.2666	3.06231	18.061	14.7587	1110.62	4123.49	133.073	787.375	616.733	46.7071
C33	Control	73	21	3752	0	75.9605	NUL	66.7458	3.28451	18.551	8.44485	833.984	3681.15	123.344	700.128	256.791	28.2392
R21	FR	82	22	4182	0	84.8999	NUL	62.0164	3.12444	18.2148	13.0356	1035.84	4002.47	130.511	762.458	517.42	41.6122
R22	FR	86	24	3933	0	89.2861	NUL	62.0017	3.18066	18.3487	12.8808	1035.72	3680.7	124.881	725.541	481.93	39.3184
R23	FR	81	22	3987	0	83.9345	NUL	63.2711	3.18483	18.3435	11.7519	982.073	3811.15	126.766	733.355	436.165	37.3051
R24	FR	75	22	3997	0	78.1601	NUL	64.7322	3.2057	18.4019	10.4384	919.952	3899.76	127.93	734.813	374.341	34.3524
R25	FR	81	18	4399	0	82.9759	NUL	62.1563	3.06561	17.9671	13.0655	1031	4282.52	135.018	796.478	548.675	43.728
R26	FR	76	17	4245	0	77.8781	NUL	64.58	3.12997	18.1133	10.7449	927.768	4199.5	132.737	772.158	422.96	37.3906
R27	FR	87	26	4230	0	90.802	NUL	59.8813	3.09075	18.1805	15.0287	1126.32	3966.24	130.669	769.835	612.452	46.1642
R28	FR	85	22	3928	0	87.8009	NUL	62.6737	3.18606	18.3251	12.2613	1007.38	3703.02	124.942	724.823	454.61	38.0517
R29	FR	87	23	4045	0	89.9889	NUL	61.4323	3.14429	18.2532	13.482	1060.29	3794.99	126.964	741.866	523.13	41.5394
R30	FR	82	22	4542	0	84.8999	NUL	60.0012	3.02027	17.9855	15.1478	1122.33	4376.19	137.722	819.837	657.618	49.1497
R31	FR	75	21	4480	0	77.8845	NUL	62.3519	3.06593	18.0926	12.9661	1022.35	4411.65	137.605	809.618	547.83	43.7618
R32	FR	76	20	4157	0	78.5875	NUL	64.1419	3.15544	18.2658	11.0852	945.678	4072.6	130.974	758.649	424.682	37.1684
R33	FR	82	21	4095	0	84.6463	NUL	62.7253	3.14962	18.2443	12.3256	1005.65	3921.29	128.769	749.302	475.989	39.4668
R34	FR	72	18	4706	0	74.2159	NUL	62.7062	3.01241	17.9159	12.8351	1008.31	4721.25	142.613	847.547	572.471	45.5656
R35	FR	94	24	4040	0	97.0155	NUL	59.9717	3.11802	18.1835	14.8551	1122.34	3715.29	125.739	741.127	586.556	44.46
R36	FR	85	21	3694	0	87.5557	NUL	64.065	3.25378	18.4275	10.8361	947.902	3467.37	120.255	692.237	365.707	33.354
R37	FR	73	18	4582	0	75.1864	NUL	63.1626	3.04434	17.9846	12.3126	988.613	4578.55	139.969	826.505	533.139	43.3885

## Sheet: Metabolic parameters 16 w
Female	Group	Glucose	insulin	glu/ins ratio	Triglycerides	Cholesterol	TG/coles ratio	ALT	AST	AST/ALT ratio	homa IR
C21	Control	127	10.565	12.0208	107.4	87.1	1.23307	12.3	19.6	1.5935	3.31298
C23	Control	134	20.876	6.41885	27.9	78.9	0.353612	16.4	25	1.52439	6.90712
C24	Control	141	19.954	7.06625	62.2	119.4	0.520938	12.3	14	1.13821	6.94695
C26	Control	130	49.181	2.6433	43.9	23.8	1.84454	14.5	22.5	1.55172	15.7865
C30	Control	132	15.121	8.72958	60.4	96.4	0.626556	18.7	19.6	1.04813	4.92833
C33	Control	160	23.176	6.90369	47.8	128	0.373437	12.6	42.05	3.3373	9.15595
C22	Control	111	10.857	10.2238	45.1	74.3	0.606999	32.2	30.4	0.944099	2.97562
C25	Control	139	68.849	2.01891	37.7	41.9	0.899761	7.9	19.5	2.46835	23.6297
C27	Control	122	24.772	4.92492	48.8	83.4	0.585132	19.1	16.3	0.853403	7.46218
C28	Control	120	34.815	3.44679	43.2	65.6	0.658537	11	14.8	1.34545	10.3156
C29	Control	109	28.897	3.77202	33.7	34.7	0.971182	14.2	14.5	1.02113	7.77722
C31	Control	114	11.67	9.76864	57.4	129.7	0.44256	14.6	19.7	1.34932	3.28489
C32	Control	133	48.29	2.75419	58.4	93.3	0.625938	20.2	17	0.841584	15.8582
R21	FR	133	25.806	5.15384	61.4	117.1	0.524338	28.5	28	0.982456	8.47456
R24	FR	140	17.487	8.00595	71.9	53.2	1.3515	16.8	19	1.13095	6.04489
R25	FR	134	15.492	8.64963	39.9	63.5	0.628346	24.1	31.9	1.32365	5.12575
R26	FR	122	39.083	3.12156	77	38.5	2	15.1	19.6	1.29801	11.7732
R28	FR	124	15.551	7.97376	34.7	72.3	0.479945	17.5	23.1	1.32	4.76129
R29	FR	131	20.963	6.24911	69.2	101.7	0.680433	12.5	42.8	3.424	6.78062
R32	FR	147	76.175	1.92977	28.2	63.5	0.444094	22.9	22.5	0.982533	27.6487
R34	FR	113	34.144	3.30951	86.9	85.2	1.01995	41.7	52.6	1.26139	9.5266
R22	FR	161	13.787	11.6777	20.2	72.8	0.277473	22.6	28.2	1.24779	5.48076
R23	FR	161	26.686	6.03313	59.7	54	1.10556	24.8	21.4	0.862903	10.6085
R27	FR	131	12.032	10.8876	37.7	70.5	0.534752	31.7	26.5	0.835962	3.89183
R30	FR	134	42.361	3.16329	64.9	100.8	0.643849	14.7	32.3	2.19728	14.0157
R31	FR	117	12.452	9.39608	61	30.1	2.02658	17.8	19.2	1.07865	3.59724
R33	FR	137	83.138	1.64786	.	88	.	40.9	37.9	0.92665	28.1232
R35	FR	117	5.027	.	73	101.6	0.718504	22	24.1	1.09545	1.45224
R36	FR	132	18.282	7.22022	87.8	64.5	1.36124	28.2	31.1	1.10284	5.95858
R37	FR	122	4.851	.	69	.	.	20.3	25.5	1.25616	1.46129
